# Supplementary material for: Mechanism of action of non-camptothecin inhibitor Genz-644282 in topoisomerase I inhibition
Source: Commun Biol. 2022 Sep 16;5:982. doi: 10.1038/s42003-022-03920-w (PMC9481636; doi:10.1038/s42003-022-03920-w)
Supplement: Supplementary file 4 — Supplementary Data 1. [file 42003_2022_3920_MOESM4_ESM.xlsx]

## Sheet: Sheet1
Supplemantry Data 1
Figure 1d Aphidicolin Boreken DNA
	1st	2nd	3rd	4th	Avr	SD	SE	t-test
NT	0.0218	0.0231	0.029	0.0211	0.02375	0.00359676	0.00179838
Aphidicolin	0.0347	0.0279	0.0353	0.0404	0.034575	0.00513249	0.00256625
CPT	0.148	0.0609	0.0913	0.129	0.1073	0.0388859	0.019443	0.0124259
CPT Aph	0.0342	0.0274	0.0321	0.033	0.031675	0.002977	0.0014885
GENZ	0.133	0.0696	0.0779	0.105	0.096375	0.0287171	0.0143585	0.0086589
GENZ Aph	0.0145	0.0254	0.017	0.0176	0.018625	0.00471195	0.00235598
Figure 1d Aphidicolin apoptosis
	1st	2nd	3rd	4th	Avr	SD	SE	t-test
NT	0.0455	0.0362	0.0568	0.0979	0.0591	0.0272036	0.0136018
Aphidicolin	0.096	0.0476	0.0725	0.0582	0.068575	0.0209374	0.0104687
CPT	0.213	0.112	0.123	0.304	0.188	0.0895954	0.0447977	0.0147015
CPT aph	0.119	0.0716	0.0823	0.193	0.116475	0.0549064	0.0274532
GENZ	0.189	0.112	0.125	0.32	0.1865	0.0951508	0.0475754	0.00972783
GENZ Aph	0.0818	0.0678	0.0729	0.215	0.109375	0.0706539	0.035327
Figure 1e Z-VAD-FMK Broeken DNA
	1st	2nd	3rd	4th	Avr	SD	SE	t-test
NT	0.0219	0.0294	0.0189	0.0266	0.0242	0.00469681	0.0023484
Z-VAD-FMK	0.0264	0.0304	0.0284	0.0236	0.0272	0.00290287	0.00145144
CPT	0.0865	0.113	0.188	0.156	0.135875	0.0450303	0.0225152	0.00183655
CPT Z-VAD	0.169	0.159	0.263	0.218	0.20225	0.0480095	0.0240048
GENZ	0.0837	0.0897	0.145	0.124	0.1106	0.029002	0.014501	0.000541665
GENZ Z-VAD	0.15	0.142	0.222	0.186	0.175	0.0367151	0.0183576
Figure 1e Z-VAD-FMK apoptosis
	1st	2nd	3rd	4th	Avr	SD	SE	t-test
NT	0.0805	0.119	0.0475	0.0548	0.07545	0.0322993	0.0161496
Z-VAD-FMK	0.117	0.159	0.0822	0.0728	0.10775	0.0391	0.01955
CPT	0.313	0.38	0.252	0.222	0.29175	0.0699637	0.0349818	0.000893642
CPT Z-VAD	0.157	0.181	0.104	0.0935	0.133875	0.0419452	0.0209726
GENZ	0.349	0.371	0.246	0.225	0.29775	0.0729446	0.0364723	0.00270657
GENZ Z-VAD	0.145	0.128	0.0947	0.0927	0.1151	0.0256797	0.0128398
Figure 1f
CPT	0.01	0.1	1	10	25	50	75	100
1st	89.4	91.9	97.4	90.1	32.6	2.93	1.47	0.733
2nd	99.3	105.5	103.3	93.4	49.5	4.76	1.83	0.366
3rd	94.9	98.9	94.5	93	57.5	6.59	1.83	1.47
Mean	94.5333	98.7667	98.4	92.1667	46.5333	4.76	1.71	0.856333
SD	4.96017	6.80098	4.48442	1.80093	12.7123	1.83	0.207846	0.562239
SE	2.86384	3.92666	2.58916	1.0398	7.33968	1.05658	0.120004	0.324618
CPT Aph	0.01	0.1	1	10	25	50	75	100
1st	103.7	107	115	89.2	106	80.3	101	100
2nd	85.8	116	95.9	114	88.1	81.4	108	127
3rd	102.6	93.6	102.6	106	111	154	85.8	66.9
Mean	97.3667	105.533	104.5	103.067	101.7	105.233	98.2667	97.9667
SD	10.0321	11.2718	9.69072	12.6575	12.0403	42.2368	11.3496	30.1016
SE	5.79891	6.51549	5.60157	7.3165	6.95974	24.4143	6.56046	17.3997
Figure 1g
GENZ	0.01	0.1	1	2.5	5	7.5	10
1st	93	86.1	81.3	51.6	7.33	1.47	0.366
2nd	107	96.7	73.6	68.9	6.23	0.366	0.366
3rd	100	98.9	107.7	45.8	6.23	0.366	0.366
Mean	100	93.9	87.5333	55.4333	6.59667	0.734	0.366
SD	7	6.84398	17.8842	12.0176	0.635085	0.637395
SE	4.04624	3.95606	10.3377	6.9466	0.367101	0.368436
GENZ Aph	0.01	0.1	1	2.5	5	7.5	10
1st	93.6	94.8	91.4	79.2	90.3	91.4	78
2nd	92.5	95.9	90.3	89.2	103	85.8	83.6
3rd	87	93.6	106	102	95.9	100	125
Mean	91.0333	94.7667	95.9	90.1333	96.4	92.4	95.5333
SD	3.53601	1.15036	8.76413	11.4286	6.36475	7.15262	25.672
SE	2.04157	0.664181	5.06012	6.59851	3.6748	4.12969	14.8222
Figure 2b
Broeken DNA
	NT	CPT 2h	CPT 4h	CPT 8h	CPT 16h	CPT 24h	CPT 36h	CPT 48h	Genz 2h	Genz 4h	Genz 8h	Genz 16h	Genz 24h	Genz 36h	Genz 48h
1st	0.0255	0.0367	0.0537	0.0634	0.165	0.138	0.0837	0.0383	0.128	0.119	0.09	0.138	0.144	0.106	0.0404
2nd	0.0212	0.0342	0.0536	0.0612	0.151	0.181	0.0941	0.0348	0.134	0.145	0.102	0.122	0.134	0.113	0.0428
3rd	0.0261	0.0376	0.049	0.0597	0.115	0.137	0.0788	0.0328	0.0695	0.103	0.0966	0.0991	0.111	0.0989	0.0315
4th	0.0227	0.0308	0.0394	0.0601	0.117	0.154	0.085	0.0304	0.0581	0.0986	0.0837	0.0826	0.111	0.0866	0.0254
Mean	0.023875	0.034825	0.048925	0.0611	0.137	0.1525	0.0854	0.034075	0.0974	0.1164	0.093075	0.110425	0.125	0.101125	0.035025
SD	0.00231858	0.00304453	0.00671782	0.00165932	0.0249266	0.0205345	0.00638488	0.00334203	0.0391528	0.0209851	0.00794623	0.0244734	0.0166733	0.0112651	0.00805
SE	0.00115929	0.00152227	0.00335891	0.000829659	0.0124633	0.0102673	0.00319244	0.00167102	0.0195764	0.0104925	0.00397311	0.0122367	0.00833667	0.00563255	0.004025
t-test		0.0234005	0.00194745	0.00218532	0.0032003	0.0534442	0.0228135	0.376754
Apoptosis
	NT	CPT 2h	CPT 4h	CPT 8h	CPT 16h	CPT 24h	CPT 36h	CPT 48h	Genz 2h	Genz 4h	Genz 8h	Genz 16h	Genz 24h	Genz 36h	Genz 48h
1st	0.0134	0.0647	0.166	0.228	0.311	0.502	0.723	0.831	0.233	0.261	0.3	0.353	0.551	0.708	0.883
2nd	0.00335	0.0416	0.112	0.17	0.251	0.446	0.679	0.826	0.18	0.21	0.223	0.312	0.496	0.67	0.865
3rd	0.149	0.183	0.228	0.364	0.43	0.591	0.746	0.822	0.29	0.279	0.313	0.364	0.491	0.663	0.857
4th	0.0477	0.0849	0.156	0.213	0.283	0.444	0.681	0.83	0.22	0.189	0.25	0.315	0.503	0.708	0.887
Mean	0.0533625	0.09355	0.1655	0.24375	0.31875	0.49575	0.70725	0.82725	0.23075	0.23475	0.2715	0.336	0.51025	0.68725	0.873
SD	0.0665253	0.062202	0.0478156	0.0838506	0.0781126	0.0689559	0.0328469	0.00411299	0.0454853	0.0422404	0.0422256	0.0263944	0.0276089	0.0241299	0.0143295
SE	0.0332627	0.031101	0.0239078	0.0419253	0.0390563	0.034478	0.0164234	0.00205649	0.0227427	0.0211202	0.0211128	0.0131972	0.0138044	0.0120649	0.00716473
Figure 2e
Broeken DNA
	NT	siTOP1	siMUS81	CPT 24h	siTOP1 CPT 24h	siMUS81 CPT 24h	Genz 4h	siTOP1Genz 4h	siMUS81 Genz 4h	Genz 24h	siTOP1 Genz 24h	siMUS81 Genz 24h
1st	0.0316	0.0403	0.0446	0.104	0.0559	0.0817	0.145	0.0753	0.121	0.106	0.0537	0.0607
2nd	0.0289	0.0342	0.0421	0.116	0.044	0.0727	0.121	0.0566	0.105	0.126	0.0458	0.0476
3rd	0.0127	0.0225	0.0278	0.129	0.0562	0.0599	0.0658	0.0446	0.0609	0.14	0.0468	0.0415
4th	0.0199	0.0264	0.0312	0.11	0.0558	0.0563	0.0648	0.0515	0.0682	0.12	0.0446	0.0387
Mean	0.023275	0.03085	0.036425	0.11475	0.052975	0.06765	0.09915	0.057	0.088775	0.123	0.047725	0.047125
SD	0.00864422	0.00795927	0.0081798	0.0106888	0.00598575	0.0117159	0.040298	0.0131537	0.0288793	0.0140949	0.0040836	0.00978311
SE	0.00432211	0.00397964	0.0040899	0.00534439	0.00299287	0.00585797	0.020149	0.00657685	0.0144397	0.00704746	0.0020418	0.00489155
T-test					0.00110718	0.00862046		0.0311098	0.0920318		0.00153402	0.0032159
Apoptosis
	NT	siTOP1	siMUS81	CPT 24h	siTOP1 CPT 24h	siMUS81 CPT 24h	Genz 4h	siTOP1Genz 4h	siMUS81 Genz 4h	Genz 24h	siTOP1 Genz 24h	siMUS81 Genz 24h
1st	0.0254	0.0331	0.0677	0.377	0.243	0.392	0.124	0.14	0.1878	0.399	0.214	0.286
2nd	0.0433	0.0569	0.0943	0.288	0.192	0.271	0.109	0.126	0.178	0.273	0.198	0.235
3rd	0.0503	0.0456	0.0534	0.216	0.119	0.222	0.0529	0.0512	0.0728	0.129	0.0937	0.17
4th	0.0244	0.0357	0.0501	0.153	0.117	0.208	0.0512	0.0537	0.0678	0.11	0.087	0.157
Mean	0.03585	0.042825	0.066375	0.2585	0.16775	0.27325	0.084275	0.092725	0.1266	0.22775	0.148175	0.212
SD	0.0129693	0.0108189	0.0201229	0.0963483	0.0611085	0.0836476	0.0377171	0.0468666	0.0651646	0.135389	0.067145	0.0599833
SE	0.00648466	0.00540946	0.0100614	0.0481742	0.0305543	0.0418238	0.0188586	0.0234333	0.0325823	0.0676946	0.0335725	0.0299917
T-test					0.0103989	0.199157		0.0860143	0.0280965		0.0598248	0.352329
Figure 4a
Genz CCRF-CEM
	0.0001	0.001	0.003	0.006	0.01	0.1	0.3	0.6	1	3	10
1st	98.0055	82.2257	17.1185	6.75411	5.73998	4.665	4.13765	4.11737	4.05652	3.91454	4.03624
2nd	102.792	82.0229	18.7614	6.67298	5.9428	4.78669	4.15793	3.87398	3.95511	4.01596	4.0768
3rd	102.001	81.5023	19.1062	6.8758	6.04422	4.62443	4.27963	4.13765	4.01596	4.01596	3.97539
Mean	100.933	81.9169	18.3287	6.76763	5.909	4.69204	4.19174	4.043	4.00919	3.98215	4.02948
SD	2.09505	0.304684	0.867236	0.0833536	0.126484	0.0689477	0.062698	0.119803	0.0416768	0.0478065	0.0416768
SE	1.20961	0.175914	0.500714	0.0481256	0.0730278	0.0398081	0.0361998	0.0691704	0.0240628	0.0276019	0.0240628
Genz CEM/C2
	0.0001	0.001	0.003	0.006	0.01	0.1	0.3	0.6	1	3	10
1st	91.5828	94.6935	75.8463	41.5371	14.8948	5.80055	3.89753	3.73285	3.54986	3.78774	3.64135
2nd	95.7914	96.1391	82.9643	45.5078	13.6322	5.63586	3.67795	3.67795	3.62306	3.75114	3.60476
3rd	97.3102	94.6752	83.5682	36.6148	11.9122	5.67246	3.69625	3.58646	3.58646	3.73285	3.73285
Mean	94.8948	95.1693	80.7929	41.2199	13.4797	5.70296	3.75724	3.66575	3.58646	3.75724	3.65965
SD	2.42262	0.6858	3.50647	3.63746	1.22241	0.0706058	0.0994785	0.0603812	0.0298809	0.022822	0.0538683
SE	1.39874	0.395958	2.02452	2.10015	0.705779	0.0407655	0.0574356	0.0348621	0.0172523	0.0131767	0.0311018
Figure 4b
CPT
RPMI-8402
	0.0001	0.001	0.003	0.01	0.06	0.1	1	3	10	30	100
1st	111.235	91.3135	8.54689	8.94491	5.25801	5.36275	5.06948	5.02758	4.75526	4.67146	4.86
2nd	95.0213	98.9805	8.90301	10.0133	5.44655	5.4256	5.04853	4.88094	4.73431	4.58767	4.75526
3rd	107.36	94.1205	8.86111	9.90853	5.25801	5.50939	5.15327	4.92284	4.69241	4.65051	4.60862
Mean	104.539	94.8048	8.77034	9.62223	5.32086	5.43258	5.09043	4.94379	4.72732	4.63655	4.74129
SD	6.91334	3.16725	0.158925	0.480848	0.0888758	0.060068	0.0452533	0.06167	0.0261271	0.0356052	0.103099
SE	3.99153	1.82866	0.0917581	0.277626	0.051314	0.0346813	0.0261278	0.0356063	0.0150849	0.0205573	0.059526
CPT-K5
	0.0001	0.001	0.003	0.01	0.06	0.1	1	3	10	30	100
1st	91.5022	96.8748	82.5072	87.7733	96.0986	82.2789	87.8951	65.4761	24.0171	7.30556	5.82923
2nd	94.9419	84.3641	92.4306	94.3331	85.5969	81.0157	89.1279	70.8488	30.3333	7.74694	6.14885
3rd	83.5878	81.6397	88.1082	94.6984	80.6352	79.0828	90.239	71.488	29.2831	7.39689	6.01187
Mean	90.0107	87.6262	87.682	92.2683	87.4436	80.7925	89.0873	69.271	27.8778	7.48313	5.99665
SD	4.75376	6.63368	4.0624	3.18191	6.44656	1.31435	0.957311	2.69601	2.76345	0.190232	0.130927
SE	2.74466	3.83007	2.3455	1.83713	3.72203	0.758861	0.55272	1.55659	1.59552	0.109834	0.075593
Figure 4d
Broeken DNA
	CEM NT	CEM CPT 4h	CEM CPT 24h	C2 NT	C2 CPT 4h	C2 CPT 24h	CEM NT	CEM Genz 4h	CEM Genz24h	C2 Genz NT	C2 Genz 4h	C2 Genz 24h
1ST	0.0223	0.049	0.0536	0.0229	0.0228	0.0278	0.0374	0.242	0.0951	0.0322	0.0962	0.0475
2ND	0.025	0.0485	0.0652	0.0296	0.0254	0.0222	0.0429	0.225	0.117	0.036	0.0646	0.062
3RD	0.0254	0.0545	0.0582	0.0333	0.0353	0.0332	0.0367	0.153	0.0931	0.03348	0.0612	0.0452
4TH	0.0301	0.0583	0.0545	0.0323	0.0337	0.034	0.0344	0.119	0.0741	0.032	0.0583	0.0444
Mean	0.0257	0.052575	0.057875	0.029525	0.0293	0.0293	0.03785	0.18475	0.094825	0.03342	0.070075	0.049775
SD	0.00324037	0.00468571	0.00527344	0.00468499	0.00613243	0.00547601	0.00360231	0.0583916	0.0175528	0.00184072	0.0176059	0.00825525
SEM	0.00162019	0.00234285	0.00263672	0.0023425	0.00306621	0.002738	0.00180116	0.0291958	0.00877642	0.000920362	0.00880297	0.00412763
t-test		0.000104682	0.00108661		0.441126	0.468313		0.00672001	0.00196072		0.0138589	0.00793284
Apoptosis
	CEM NT	CEM CPT 4h	CEM CPT 24h	C2 NT	C2 CPT 4h	C2 CPT 24h	CEM NT	CEM Genz 4h	CEM Genz24h	C2 Genz NT	C2 Genz 4h	C2 Genz 24h
1ST	0.162	0.468	0.691	0.161	0.189	0.167	0.22	0.462	0.705	0.216	0.259	0.666
2ND	0.101	0.344	0.604	0.0838	0.0969	0.103	0.183	0.356	0.613	0.129	0.136	0.595
3RD	0.182	0.4	0.68	0.173	0.148	0.156	0.174	0.37	0.672	0.147	0.197	0.676
4TH	0.16	0.393	0.678	0.142	0.134	0.161	0.204	0.429	0.74	0.205	0.197	0.606
Mean	0.15125	0.40125	0.66325	0.13995	0.141975	0.14675	0.19525	0.40425	0.6825	0.17425	0.19725	0.63575
SD	0.0349416	0.0509992	0.0399114	0.0395493	0.0380482	0.0295113	0.0207425	0.0498289	0.0540154	0.0427346	0.0502154	0.0411532
SEM	0.0174708	0.0254996	0.0199557	0.0197746	0.0190241	0.0147556	0.0103712	0.0249144	0.0270077	0.0213673	0.0251077	0.0205766
t-test		0.00050128	2.91712e-06		0.436528	0.241408		0.000424591	9.98971e-05		0.0992641	0.000204206
Figure 5a
Genz
RPMI-8402
	0.0001	0.001	0.003	0.01	0.1	1	3	10
1st	91.2263	82.4116	5.10234	4.20503	3.43088	3.04381	3.36051	3.39569
2nd	104.95	78.6816	6.73861	4.6097	3.65961	2.88546	3.21975	3.44848
3rd	103.789	81.7078	6.49229	4.25781	3.64201	5.45423	3.14938	3.43088
Mean	99.9883	80.9337	6.11108	4.35752	3.5775	3.7945	3.24321	3.42502
SD	6.21375	1.61817	0.72034	0.179619	0.103924	1.17538	0.0877759	0.021944
SE	3.58762	0.934275	0.4159	0.103706	0.0600021	0.678628	0.0506789	0.0126698
CPT-K5
	0.0001	0.001	0.003	0.01	0.1	1	3	10
1st	98.0122	103.838	95.6654	110.629	105.356	32.9652	5.32855	4.96963
2nd	105.218	99.3926	94.3401	93.0977	101.491	25.1242	4.47267	5.52181
3rd	87.1342	90.0055	83.2689	90.8062	92.9597	21.7283	4.96963	4.74876
Mean	96.7881	97.7453	91.0915	98.1778	99.9356	26.6059	4.92362	5.08007
SD	7.43329	5.76585	5.55779	8.85424	5.17897	4.70556	0.350923	0.325115
SE	4.29174	3.32901	3.20888	5.11215	2.99017	2.71683	0.202612	0.187711
Figure 5b
Genz
RPMI-8402
	0.0001	0.001	0.003	0.01	0.06	0.1	1	3	10	30	100
1st	110.874	111.174	102.734	98.8723	79.4828	72.4538	24.0277	20.6925	14.2134	8.63086	8.12879
2nd	103.391	99.7689	97.5215	97.6769	75.5499	69.2023	23.4181	20.0231	13.4962	9.01339	8.73844
3rd	107.18	102.004	104.658	99.1234	72.92	70.1825	25.4662	21.3859	14.3688	8.82611	8.22442
Mean	107.149	104.316	101.638	98.5575	75.9842	70.6128	24.304	20.7005	14.0261	8.82345	8.36388
SD	3.05509	4.93474	3.01477	0.63107	2.6968	1.36186	0.858673	0.556377	0.380075	0.156179	0.267717
SE	1.76391	2.84916	1.74063	0.364359	1.55704	0.786293	0.49577	0.321234	0.219443	0.0901726	0.154571
CPT-K5
	0.0001	0.001	0.003	0.01	0.06	0.1	1	3	10	30	100
1st	97.0744	85.622	94.0756	98.9745	94.7606	93.2871	97.7595	91.4516	97.4751	79.2753	56.1894
2nd	102.516	88.5045	93.9592	85.1308	100.642	90.0814	94.8124	96.8288	98.6385	79.7923	55.6336
3rd	93.9592	88.4269	91.025	94.1531	95.394	101.986	104.003	97.6432	102.335	83.1789	56.8745
Mean	97.85	87.5178	93.0199	92.7528	96.9322	95.1183	98.8582	95.3079	99.483	80.7488	56.2325
SD	3.53619	1.34092	1.41142	5.73778	2.63592	5.02967	3.83157	2.74698	2.07207	1.73125	0.507511
SE	2.04168	0.774201	0.814907	3.31281	1.52189	2.90397	2.21223	1.58602	1.19635	0.999568	0.29302
Figure 5e
Genz Broekn DNA
	RPMI NT	RPMI 0.1uM 4h	RPMI 0.1uM 24h	K5 NT	K5 0.1uM 4h	K5 0.1uM 24h	RPMI NT	RPMI 1uM 4h	RPMI 1uM 24h	K5 NT	K5 1uM 4h	K5 1uM 24h
1ST	0.0696	0.171	0.491	0.0693	0.0568	0.0639	0.0962	0.251	0.565	0.117	0.304	0.118
2ND	0.0412	0.0918	0.371	0.0453	0.0415	0.0406	0.0495	0.117	0.379	0.0468	0.103	0.0505
3RD	0.0349	0.0605	0.154	0.0442	0.0378	0.0411	0.0492	0.092	0.195	0.042	0.0903	0.0484
4TH	0.0391	0.0745	0.204	0.0381	0.0357	0.0318	0.0473	0.126	0.234	0.0379	0.108	0.0471
Mean	0.0462	0.09945	0.305	0.049225	0.04295	0.04435	0.06055	0.1465	0.34325	0.060925	0.151325	0.066
SD	0.0158183	0.049388	0.15487	0.0137529	0.00953957	0.0137153	0.0237866	0.071136	0.167695	0.0375598	0.102056	0.034695
SEM	0.00790917	0.024694	0.0774349	0.00687645	0.00476978	0.00685766	0.0118933	0.035568	0.0838475	0.0187799	0.0510278	0.0173475
t-test		0.0254447	0.0175526		0.0336901	0.00275114		0.0189116	0.0154949		0.0344848	0.0317698
Figure 5f
CPT Broken DNA
	RPMI NT	RPMI CPT 4h	RPMI CPT 24h	K5 NT	K5 CPT 4h	K5 CPT 24h
1ST	0.0313	0.0719	0.237	0.0357	0.0304	0.0375
2ND	0.0351	0.0732	0.212	0.0333	0.0243	0.0139
3RD	0.0409	0.0885	0.163	0.0443	0.0407	0.0391
4TH	0.0434	0.0763	0.137	0.037	0.0387	0.0179
Mean	0.037675	0.077475	0.18725	0.037575	0.033525	0.0271
SD	0.00549083	0.0075782	0.0454634	0.00473806	0.00759665	0.0130517
SEM	0.00274541	0.0037891	0.0227317	0.00236903	0.00379833	0.00652585
t-test		0.000488198	0.00492475		0.0830431	0.070353
Figure 7b
CPT
	NC	WT +Genz	WT -	R364H +Genz	R364H -	N722S +Genz	N722S -	R364H N722S +Genz	R364H N722S -
1st	0.0467	0.232	0.0619	0.0663	0.0535	0.0756	0.052	0.0648	0.0659
2nd	0.0753	0.217	0.0864	0.0105	0.0949	0.0945	0.0854	0.0786	0.0885
3rd	0.0656	0.209	0.0919	0.0912	0.0953	0.108	0.0827	0.0919	0.0902
Avr	0.0625333	0.219333	0.0800667	0.056	0.0812333	0.0927	0.0733667	0.0784333	0.0815333
SD	0.0145445	0.0116762	0.0159713	0.0413242	0.0240186	0.0162748	0.0185533	0.0135508	0.0135655
T-Test	0.00408391	0.00408391		0.421827		0.0231511		0.0709883
Fgure 7d
Genz	NC	WT +Genz	WT -	R364H +Genz	R364H -	N722S +Genz	N722S -	R364H N722S +Genz	R364H N722S -
	0.146	0.468	0.168	0.207	0.185	0.815	0.152	0.26	0.135
1st	0.0965	0.618	0.146	0.374	0.161	0.932	0.141	0.437	0.12
2nd	0.105	0.319	0.131	0.22	0.149	0.875	0.131	0.235	0.121
3rd	0.0957	0.489	0.157	0.278	0.18	0.917	0.159	0.326	0.144
4th	0.106	0.514	0.119	0.0288	0.0134	0.926	0.13	0.26	0.12
5th	0.10984	0.4816	0.1442	0.22156	0.13768	0.893	0.1426	0.3036	0.128
Avr	0.0207582	0.107626	0.0196392	0.126288	0.0709712	0.0489745	0.0127789	0.0818615	0.0109772
SD	0.00928363	0.0481332	0.00878321	0.0564793	0.0317403	0.0219027	0.00571507	0.0366107	0.00490932
T-test	0.000925825	0.00104005		0.0072478		0.000296778		0.00158124
